# Supplementary material for: Biphenyl-3,3′,4,4′-tetra­amine
Source: Acta Crystallogr Sect E Struct Rep Online. 2010 Apr 14;66(Pt 5):o1060. doi: 10.1107/S1600536810012511 (PMC2979072; doi:10.1107/S1600536810012511)
Supplement: Supplementary file 1 [file e-66-o1060-sup1.cif]

##############################################################################
###                                                                        ###
###        Electronic paper (Acta Crystallographica Section E)             ###
###                                                                        ###
##############################################################################
#                                                                            #
# This CIF contains the data in a paper accepted for publication in Acta     #
# Crystallographica Section E. It conforms to the requirements of Notes      #
# for Authors for Section E, and has been peer reviewed under the auspices   #
# of the IUCr Commission on Journals.                                        #
#                                                                            #
# Full details of the Crystallographic Information File format               #
# are given in the paper "The Crystallographic Information File (CIF):       #
# a New Standard Archive File for Crystallography" by S. R. Hall, F. H.      #
# Allen and I. D. Brown [Acta Cryst. (1991), A47, 655-685].                  #
#                                                                            #
# The current version of the core CIF dictionary is obtainable from          #
# ftp://ftp.iucr.org/pub/cif_core.dic. The current version number is 2.4.    #
#                                                                            #
# Software is freely available for graphical display of the structure(s) in  #
# this CIF.  For information consult the CIF home page http://www.iucr.org/  #
# cif/home.html                                                              #
#                                                                            #
# This file may be used for bona fide research purposes within the           #
# scientific community so long as proper attribution is given to the journal # 
# article from which it was obtained.                                        #
#                                                                            #
##############################################################################
                                             
data_global
_audit_creation_method     'from SHELXL97 CIF and IUCr SHELXL97-template'
_journal_date_recd_electronic     2010-01-14
_journal_date_accepted     2010-04-03
_journal_name_full     'Acta Crystallographica, Section E'
_journal_year     2010
_journal_volume     66
_journal_issue      5
_journal_page_first     o1060
_journal_page_last     o1060
_journal_paper_category     QO
_journal_coeditor_code     BV2140
_publ_contact_author_name     'Qian, Hui-Fen and Huang, Wei'
_publ_contact_author_address
;
College of Sciences
Nanjing University of Technology
Nanjing 210009
People's Republic of China
;
_publ_contact_author_email     whuang@nju.edu.cn
_publ_contact_author_fax     '86 25 83314502'
_publ_contact_author_phone     '86 25 83686526'
_publ_section_title
;
Biphenyl-3,3',4,4'-tetraamine
;
loop_
    _publ_author_name
    _publ_author_address
    'Qian, Hui-Fen'
;
College of Sciences
Nanjing University of Technology
Nanjing 210009
People's Republic of China
;
    'Huang, Wei'
;
State Key Laboratory of Coordination Chemistry
Nanjing National Laboratory of Microstructures
School of Chemistry and Chemical Engineering
Nanjing University
Nanjing 210093
People's Republic of China
;
data_I
_audit_creation_method     SHELXL97
_chemical_name_systematic
;
Biphenyl-3,3',4,4'-tetraamine
;
_chemical_name_common     ?
_chemical_formula_moiety     'C12 H14 N4'
_chemical_formula_sum     'C12 H14 N4'
_chemical_formula_iupac     'C12 H14 N4'
_chemical_formula_weight     214.27
_chemical_melting_point     ?
_symmetry_cell_setting     monoclinic
_symmetry_space_group_name_H-M     'P 21/c'
_symmetry_space_group_name_Hall     '-P 2ybc'
loop_
    _symmetry_equiv_pos_as_xyz
    'x, y, z'
    '-x, y+1/2, -z+1/2'
    '-x, -y, -z'
    'x, -y-1/2, z-1/2'
_cell_length_a     9.646(4)
_cell_length_b     7.476(3)
_cell_length_c     7.751(3)
_cell_angle_alpha     90.00
_cell_angle_beta     95.773(5)
_cell_angle_gamma     90.00
_cell_volume     556.1(4)
_cell_formula_units_Z     2
_cell_measurement_reflns_used     931
_cell_measurement_theta_min     2.455
_cell_measurement_theta_max     26.995
_cell_measurement_temperature     291(2)
_exptl_crystal_description     block
_exptl_crystal_colour     colourless
_exptl_crystal_size_max     0.14
_exptl_crystal_size_mid     0.12
_exptl_crystal_size_min     0.10
_exptl_crystal_density_diffrn     1.280
_exptl_crystal_density_meas     ?
_exptl_crystal_density_method     'not measured'
_exptl_crystal_F_000     228
_exptl_absorpt_coefficient_mu     0.081
_exptl_absorpt_correction_type     multi-scan
_exptl_absorpt_process_details     '(SADABS; Bruker, 2000)'
_exptl_absorpt_correction_T_min     0.9888
_exptl_absorpt_correction_T_max     0.9919
_exptl_special_details
;
The structure was solved by direct methods (Bruker, 2000) and successive
difference Fourier syntheses.
;
_diffrn_ambient_temperature     291(2)
_diffrn_radiation_type     MoK\a
_diffrn_radiation_wavelength     0.71073
_diffrn_radiation_source     'fine-focus sealed tube'
_diffrn_radiation_monochromator     graphite
_diffrn_measurement_device_type     'Bruker SMART 1K CCD area-detector'
_diffrn_measurement_method     \w
_diffrn_detector_area_resol_mean     ?
_diffrn_reflns_number     2698
_diffrn_reflns_av_R_equivalents     0.0752
_diffrn_reflns_av_sigmaI/netI     0.0516
_diffrn_reflns_theta_min     2.12
_diffrn_reflns_theta_max     25.00
_diffrn_reflns_theta_full     25.00
_diffrn_measured_fraction_theta_max     0.998
_diffrn_measured_fraction_theta_full     0.998
_diffrn_reflns_limit_h_min     -9
_diffrn_reflns_limit_h_max     11
_diffrn_reflns_limit_k_min     -6
_diffrn_reflns_limit_k_max     8
_diffrn_reflns_limit_l_min     -8
_diffrn_reflns_limit_l_max     9
_diffrn_standards_number     0
_diffrn_standards_interval_count     0
_diffrn_standards_interval_time     0
_diffrn_standards_decay_%     0
_refine_special_details
;
Refinement of <i>F</i>^2^ against ALL reflections. The weighted <i>R</i>-factor
<i>wR</i> and goodness of fit <i>S</i> are based on <i>F</i>^2^, conventional
<i>R</i>-factors <i>R</i> are based on <i>F</i>, with <i>F</i> set to zero for
negative <i>F</i>^2^. The threshold expression of <i>F</i>^2^ >
\s(<i>F</i>^2^) is used only for calculating <i>R</i>-factors(gt) <i>etc</i>.
and is not relevant to the choice of reflections for refinement.
<i>R</i>-factors based on <i>F</i>^2^ are statistically about twice as large
as those based on <i>F</i>, and <i>R</i>- factors based on ALL data will be
even larger.
;
_reflns_number_total     979
_reflns_number_gt     724
_reflns_threshold_expression     I>2\s(I)
_refine_ls_structure_factor_coef     Fsqd
_refine_ls_matrix_type     full
_refine_ls_R_factor_all     0.0651
_refine_ls_R_factor_gt     0.0510
_refine_ls_wR_factor_gt     0.1451
_refine_ls_wR_factor_ref     0.1563
_refine_ls_goodness_of_fit_ref     1.094
_refine_ls_restrained_S_all     1.094
_refine_ls_number_reflns     979
_refine_ls_number_parameters     73
_refine_ls_number_restraints     0
_refine_ls_hydrogen_treatment     constr
_refine_ls_weighting_scheme     calc
_refine_ls_weighting_details
       'calc w = 1/[\s^2^(Fo^2^)+(0.0926P)^2^+0.0016P] where P=(Fo^2^+2Fc^2^)/3'
_atom_sites_solution_hydrogens     geom
_atom_sites_solution_primary     direct
_atom_sites_solution_secondary     difmap
_refine_ls_shift/su_max     0.000
_refine_ls_shift/su_mean     0.000
_refine_diff_density_max     0.182
_refine_diff_density_min     -0.297
_refine_ls_extinction_method     none
_refine_ls_extinction_coef     ?
loop_
    _atom_type_symbol
    _atom_type_description
    _atom_type_scat_dispersion_real
    _atom_type_scat_dispersion_imag
    _atom_type_scat_source
    'C' 'C' 0.0033 0.0016
                         'International Tables Vol C Tables 4.2.6.8 and 6.1.1.4'
    'H' 'H' 0.0000 0.0000
                         'International Tables Vol C Tables 4.2.6.8 and 6.1.1.4'
    'N' 'N' 0.0061 0.0033
                         'International Tables Vol C Tables 4.2.6.8 and 6.1.1.4'
_computing_data_collection     'SMART (Bruker, 2000)'
_computing_cell_refinement     'SMART (Bruker, 2000)'
_computing_data_reduction     'SAINT (Bruker, 2000)'
_computing_structure_solution     'SHELXTL (Sheldrick, 2008)'
_computing_structure_refinement     'SHELXTL (Sheldrick, 2008)'
_computing_molecular_graphics     'SHELXTL (Sheldrick, 2008)'
_computing_publication_material     'SHELXTL (Sheldrick, 2008)'
loop_
    _atom_site_type_symbol
    _atom_site_label
    _atom_site_fract_x
    _atom_site_fract_y
    _atom_site_fract_z
    _atom_site_U_iso_or_equiv
    _atom_site_adp_type
    _atom_site_calc_flag
    _atom_site_refinement_flags
    _atom_site_occupancy
    _atom_site_disorder_assembly
    _atom_site_disorder_group
    C C1 0.42719(17) 0.9895(2) 0.4590(2) 0.0335(5) Uani d . 1 . .
    C C2 0.37707(18) 1.0872(2) 0.3125(2) 0.0356(5) Uani d . 1 . .
    H H2 0.4378 1.1639 0.2629 0.043 Uiso calc R 1 . .
    C C3 0.24074(18) 1.0749(2) 0.2378(2) 0.0336(5) Uani d . 1 . .
    C C4 0.14684(18) 0.9615(2) 0.3120(2) 0.0341(5) Uani d . 1 . .
    C C5 0.1965(2) 0.8586(2) 0.4523(2) 0.0391(6) Uani d . 1 . .
    H H5 0.1367 0.7785 0.4991 0.047 Uiso calc R 1 . .
    C C6 0.3330(2) 0.8714(3) 0.5255(2) 0.0421(6) Uani d . 1 . .
    H H6 0.3629 0.8003 0.6205 0.051 Uiso calc R 1 . .
    N N1 0.18955(16) 1.1838(2) 0.0986(2) 0.0442(5) Uani d . 1 . .
    H H1A 0.1515 1.1130 0.0127 0.053 Uiso d R 1 . .
    H H1B 0.2437 1.2600 0.0562 0.053 Uiso d R 1 . .
    N N2 0.00747(15) 0.9522(2) 0.23637(19) 0.0418(5) Uani d . 1 . .
    H H2A -0.0484 0.9167 0.3161 0.050 Uiso d R 1 . .
    H H2B -0.0130 1.0651 0.2025 0.050 Uiso d R 1 . .
loop_
    _atom_site_aniso_label
    _atom_site_aniso_U_11
    _atom_site_aniso_U_22
    _atom_site_aniso_U_33
    _atom_site_aniso_U_12
    _atom_site_aniso_U_13
    _atom_site_aniso_U_23
    C1 0.0327(11) 0.0338(10) 0.0336(10) 0.0017(8) 0.0013(8) -0.0006(8)
    C2 0.0326(11) 0.0381(11) 0.0362(10) -0.0008(8) 0.0043(8) 0.0023(8)
    C3 0.0355(11) 0.0348(10) 0.0300(9) 0.0026(8) 0.0004(8) -0.0012(7)
    C4 0.0327(11) 0.0353(10) 0.0337(10) -0.0013(8) 0.0007(8) -0.0053(8)
    C5 0.0376(12) 0.0392(11) 0.0397(11) -0.0082(8) -0.0003(9) 0.0049(8)
    C6 0.0422(12) 0.0420(11) 0.0404(11) -0.0036(9) -0.0046(9) 0.0092(8)
    N1 0.0434(11) 0.0480(10) 0.0396(10) -0.0045(7) -0.0033(8) 0.0113(7)
    N2 0.0324(10) 0.0493(11) 0.0424(10) -0.0036(7) -0.0026(7) 0.0017(7)
_geom_special_details
;
All e.s.d.'s (except the e.s.d. in the dihedral angle between two l.s. planes)
are estimated using the full covariance matrix. The cell e.s.d.'s are taken
into account individually in the estimation of e.s.d.'s in distances, angles
and torsion angles; correlations between e.s.d.'s in cell parameters are only
used when they are defined by crystal symmetry. An approximate (isotropic)
treatment of cell e.s.d.'s is used for estimating e.s.d.'s involving l.s.
planes.
;
loop_
    _geom_bond_atom_site_label_1
    _geom_bond_atom_site_label_2
    _geom_bond_site_symmetry_2
    _geom_bond_distance
    _geom_bond_publ_flag
    C1 C2 . 1.395(3) ?
    C1 C6 . 1.401(3) ?
    C1 C1 3_676 1.491(3) ?
    C2 C3 . 1.386(2) ?
    C2 H2 . 0.9300 ?
    C3 N1 . 1.401(2) y
    C3 C4 . 1.405(2) ?
    C4 C5 . 1.379(3) ?
    C4 N2 . 1.413(2) y
    C5 C6 . 1.384(3) ?
    C5 H5 . 0.9300 ?
    C6 H6 . 0.9300 ?
    N1 H1A . 0.8999 ?
    N1 H1B . 0.8600 ?
    N2 H2A . 0.9000 ?
    N2 H2B . 0.9000 ?
loop_
    _geom_angle_atom_site_label_1
    _geom_angle_atom_site_label_2
    _geom_angle_atom_site_label_3
    _geom_angle_site_symmetry_1
    _geom_angle_site_symmetry_3
    _geom_angle
    _geom_angle_publ_flag
    C2 C1 C6 . . 116.41(17) ?
    C2 C1 C1 . 3_676 121.8(2) ?
    C6 C1 C1 . 3_676 121.8(2) ?
    C3 C2 C1 . . 122.83(17) ?
    C3 C2 H2 . . 118.6 ?
    C1 C2 H2 . . 118.6 ?
    C2 C3 N1 . . 121.97(16) ?
    C2 C3 C4 . . 119.50(16) ?
    N1 C3 C4 . . 118.29(16) ?
    C5 C4 C3 . . 118.20(17) ?
    C5 C4 N2 . . 122.70(16) ?
    C3 C4 N2 . . 119.05(16) ?
    C4 C5 C6 . . 121.72(17) ?
    C4 C5 H5 . . 119.1 ?
    C6 C5 H5 . . 119.1 ?
    C5 C6 C1 . . 121.21(18) ?
    C5 C6 H6 . . 119.4 ?
    C1 C6 H6 . . 119.4 ?
    C3 N1 H1A . . 108.3 ?
    C3 N1 H1B . . 119.9 ?
    H1A N1 H1B . . 108.9 ?
    C4 N2 H2A . . 109.9 ?
    C4 N2 H2B . . 104.2 ?
    H2A N2 H2B . . 110.4 ?
loop_
    _geom_torsion_atom_site_label_1
    _geom_torsion_atom_site_label_2
    _geom_torsion_atom_site_label_3
    _geom_torsion_atom_site_label_4
    _geom_torsion_site_symmetry_1
    _geom_torsion_site_symmetry_2
    _geom_torsion_site_symmetry_3
    _geom_torsion_site_symmetry_4
    _geom_torsion
    _geom_torsion_publ_flag
    C6 C1 C2 C3 . . . . 2.1(3) ?
    C1 C1 C2 C3 3_676 . . . -177.55(18) ?
    C1 C2 C3 N1 . . . . 175.14(17) ?
    C1 C2 C3 C4 . . . . 0.8(3) ?
    C2 C3 C4 C5 . . . . -3.4(3) ?
    N1 C3 C4 C5 . . . . -177.99(15) ?
    C2 C3 C4 N2 . . . . 178.99(15) ?
    N1 C3 C4 N2 . . . . 4.4(2) ?
    C3 C4 C5 C6 . . . . 3.2(3) ?
    N2 C4 C5 C6 . . . . -179.28(17) ?
    C4 C5 C6 C1 . . . . -0.3(3) ?
    C2 C1 C6 C5 . . . . -2.3(3) ?
    C1 C1 C6 C5 3_676 . . . 177.30(19) ?
loop_
    _geom_hbond_atom_site_label_D
    _geom_hbond_atom_site_label_H
    _geom_hbond_atom_site_label_A
    _geom_hbond_site_symmetry_A
    _geom_hbond_distance_DH
    _geom_hbond_distance_HA
    _geom_hbond_distance_DA
    _geom_hbond_angle_DHA
    N1 H1A N2 3_575 0.90 2.39 3.224(2) 153.9
    N2 H2A N1 2_545 0.90 2.35 3.124(2) 144.8
