# Supplementary material for: Biphenyl-3,3′,4,4′-tetra­amine
Source: Acta Crystallogr Sect E Struct Rep Online. 2010 Apr 14;66(Pt 5):o1060. doi: 10.1107/S1600536810012511 (PMC2979072; doi:10.1107/S1600536810012511)
Supplement: Supplementary file 2 [file e-66-o1060-Isup2.hkl]

# 
# h,k,l, Fc-squared, Fo-squared, sigma(Fo-squared) and status flag 
# 
data_I
_shelx_title ' 1 in P2(1)/c' 
_shelx_refln_list_code          4 
_shelx_F_calc_maximum       77.35 
_exptl_crystal_F_000       228.00 
_reflns_d_resolution_high  0.8409 
 
loop_ 
 _symmetry_equiv_pos_as_xyz 
 'x, y, z' 
 '-x, y+1/2, -z+1/2' 
 '-x, -y, -z' 
 'x, -y-1/2, z-1/2' 
 
_cell_length_a     9.6460 
_cell_length_b     7.4756 
_cell_length_c     7.7511 
_cell_angle_alpha  90.000 
_cell_angle_beta   95.773 
_cell_angle_gamma  90.000 
 
_shelx_F_squared_multiplier     1.000 
 
loop_ 
 _refln_index_h 
 _refln_index_k 
 _refln_index_l 
 _refln_F_squared_calc 
 _refln_F_squared_meas 
 _refln_F_squared_sigma 
 _refln_observed_status 
   1   0   0      306.95      176.01      2.70 o 
   2   0   0      775.79      673.63      7.30 o 
   3   0   0       27.74       16.89      1.51 o 
   4   0   0        2.81        6.69      1.24 o 
   5   0   0     2021.74     1919.37     19.43 o 
   6   0   0      280.14      249.19      7.73 o 
   8   0   0        3.13        1.82      1.29 o 
   9   0   0       41.19       36.47      3.93 o 
  10   0   0        0.86        2.41      1.49 o 
  11   0   0        3.75        4.79      2.14 o 
   1   1   0       43.85       25.47      7.97 o 
   2   1   0       23.75       19.15      0.64 o 
   3   1   0       42.66       37.37      1.26 o 
   4   1   0      187.11      168.95      3.01 o 
   5   1   0       67.64       74.41      2.74 o 
   6   1   0       34.57       29.89      1.97 o 
   7   1   0       41.24       41.33      3.72 o 
   8   1   0        1.74        2.12      0.87 o 
   9   1   0        0.56        0.00      0.72 o 
  10   1   0       21.54       20.22      1.95 o 
  11   1   0        0.69        0.82      1.06 o 
   0   2   0     1972.04     1857.33     13.03 o 
   1   2   0       20.20       13.97      0.47 o 
   2   2   0      796.00      602.57    119.58 o 
   3   2   0      250.01      232.89      2.44 o 
   4   2   0        6.85        8.32      0.60 o 
   5   2   0       94.73      110.56      2.43 o 
   6   2   0        5.04        5.19      0.87 o 
   7   2   0      233.60      219.22      4.61 o 
   8   2   0       90.06       89.49      3.21 o 
   9   2   0       14.04       15.63      1.69 o 
  10   2   0       11.01       11.64      1.63 o 
  11   2   0        3.91        6.79      1.46 o 
   1   3   0        4.74        6.20      0.38 o 
   2   3   0      207.92      228.94      2.25 o 
   3   3   0        1.18        2.86      0.76 o 
   4   3   0        8.85        7.65      0.62 o 
   5   3   0       55.40       54.29      1.50 o 
   6   3   0       27.77       26.93      1.41 o 
   7   3   0      233.94      244.09      4.37 o 
   8   3   0        9.54       10.81      1.22 o 
   9   3   0       22.56       23.45      2.01 o 
  10   3   0       13.51       10.92      1.61 o 
   0   4   0       64.47       63.27      3.34 o 
   1   4   0       13.70       12.25      0.74 o 
   2   4   0      340.35      380.88      3.77 o 
   3   4   0       28.38       33.66      1.07 o 
   4   4   0        2.34        1.71      0.39 o 
   5   4   0        0.08        0.00      0.33 o 
   6   4   0       29.75       26.18      1.45 o 
   7   4   0      203.95      216.77      5.20 o 
   8   4   0        1.70        1.07      0.64 o 
   9   4   0        0.22        0.18      0.63 o 
  10   4   0        2.58        1.67      1.12 o 
   1   5   0       42.90       41.07      1.83 o 
   2   5   0       82.45       99.36      2.81 o 
   3   5   0       89.84      107.07      2.96 o 
   4   5   0       14.67       12.43      1.27 o 
   5   5   0        2.72        2.09      0.73 o 
   6   5   0       44.02       38.80      2.26 o 
   7   5   0        5.05        4.94      1.12 o 
   8   5   0       63.97       69.30      3.26 o 
   9   5   0        2.33        2.21      0.96 o 
   0   6   0        1.59        4.14      1.45 o 
   1   6   0        1.57        0.92      0.55 o 
   2   6   0        0.51        0.72      0.54 o 
   3   6   0       85.16       85.61      3.89 o 
   4   6   0        3.15        2.96      1.08 o 
   5   6   0        5.64        6.92      1.51 o 
   6   6   0        4.10        9.29      1.77 o 
   7   6   0        6.69        5.77      1.59 o 
   8   6   0       94.12       99.70      5.17 o 
   1   7   0        1.68        2.65      0.81 o 
   2   7   0        0.42        0.35      0.64 o 
   3   7   0       27.97       28.53      2.52 o 
   4   7   0        1.07        0.37      0.77 o 
   5   7   0        0.00        0.00      0.61 o 
   6   7   0        2.01        1.65      1.15 o 
   7   7   0       15.20       17.91      2.65 o 
   0   8   0        3.12        1.98      1.05 o 
   1   8   0       32.37       32.81      2.77 o 
   2   8   0        1.76        2.07      1.09 o 
   3   8   0        1.39        1.74      1.14 o 
   4   8   0       12.18       13.86      2.31 o 
 -11   1   1        2.17        1.42      1.17 o 
 -10   1   1        6.40        7.49      2.16 o 
  -9   1   1       19.97       19.21      2.29 o 
  -8   1   1       84.41       82.69      3.81 o 
  -7   1   1       45.16       43.81      2.61 o 
  -6   1   1       53.21       44.17      2.39 o 
  -5   1   1       46.50       59.19      2.49 o 
  -4   1   1        9.34        9.45      0.70 o 
  -3   1   1        0.64        0.04      0.23 o 
  -2   1   1       44.43       33.00     12.35 o 
  -1   1   1     5982.70     3331.95   1275.94 o 
   0   1   1     2281.60     2194.51      9.46 o 
   1   1   1      600.78      578.37      5.00 o 
   2   1   1       38.67       34.09      0.95 o 
   3   1   1       30.68       20.53      0.99 o 
   4   1   1      929.69     1024.28      8.47 o 
   5   1   1       10.25       15.50      1.11 o 
   6   1   1       29.06       36.93      1.78 o 
   7   1   1        1.58        1.54      0.65 o 
   8   1   1        0.05        0.00      0.41 o 
   9   1   1       92.14       73.36      3.04 o 
  10   1   1        0.13        0.00      0.70 o 
  11   1   1        3.41        3.92      1.42 o 
 -11   2   1        0.65        0.40      0.81 o 
 -10   2   1       16.47       15.16      2.29 o 
  -9   2   1       12.14       13.02      2.00 o 
  -8   2   1       45.82       51.44      3.05 o 
  -7   2   1      463.76      452.01      8.11 o 
  -6   2   1      192.16      194.84      4.03 o 
  -5   2   1      173.28      150.38      2.72 o 
  -4   2   1       46.44       35.26      1.24 o 
  -3   2   1      134.42      132.14      2.97 o 
  -2   2   1     1053.58     1108.91      5.74 o 
  -1   2   1     4479.34     4518.18     41.75 o 
   0   2   1      300.68      297.97      2.86 o 
   1   2   1      243.66      193.67     35.83 o 
   2   2   1      109.22      126.19      2.16 o 
   3   2   1       93.21       89.23      1.82 o 
   4   2   1      241.90      228.50      3.22 o 
   5   2   1       40.50       38.28      1.50 o 
   6   2   1       15.74       18.64      1.24 o 
   7   2   1        2.04        1.23      0.59 o 
   8   2   1        5.03        7.34      1.37 o 
   9   2   1       55.35       55.25      2.74 o 
  10   2   1        0.00        0.00      0.58 o 
 -10   3   1       18.30       18.53      1.98 o 
  -9   3   1       46.35       45.81      2.57 o 
  -8   3   1       38.02       36.38      2.16 o 
  -7   3   1      110.55      104.34      3.29 o 
  -6   3   1        1.05        1.93      0.55 o 
  -5   3   1       51.58       54.62      1.72 o 
  -4   3   1       47.17       48.44      1.49 o 
  -3   3   1      434.78      481.48      5.53 o 
  -2   3   1       85.27       73.49      1.38 o 
  -1   3   1        9.59       13.07      0.56 o 
   0   3   1       20.93       26.84      1.05 o 
   1   3   1        5.55        5.72      0.51 o 
   2   3   1       54.94       59.22      7.95 o 
   3   3   1       51.97       53.55      1.16 o 
   4   3   1        6.84        7.53      0.55 o 
   5   3   1       20.60       21.03      1.21 o 
   6   3   1      143.65      145.81      3.19 o 
   7   3   1       39.02       43.68      1.94 o 
   8   3   1        1.77        1.34      0.65 o 
   9   3   1        8.77        8.81      1.42 o 
  10   3   1        5.67        8.93      1.62 o 
 -10   4   1       20.80       20.55      2.62 o 
  -9   4   1       13.86       15.62      1.55 o 
  -8   4   1        0.23        0.21      0.51 o 
  -7   4   1       45.20       43.15      1.95 o 
  -6   4   1       23.55       25.86      1.25 o 
  -5   4   1       41.30       37.80      1.43 o 
  -4   4   1       24.76       21.23      1.00 o 
  -3   4   1        0.02        0.11      0.27 o 
  -2   4   1       82.44       81.28      1.68 o 
  -1   4   1       51.55       44.13      1.01 o 
   0   4   1       71.28       66.51      1.77 o 
   1   4   1      750.05      778.15      5.55 o 
   2   4   1      225.34      240.42      3.14 o 
   3   4   1       56.16       65.00      1.38 o 
   4   4   1       15.26       15.00      1.06 o 
   5   4   1        0.60        0.79      0.44 o 
   6   4   1      431.17      433.37      8.25 o 
   7   4   1      168.21      172.24      4.67 o 
   8   4   1       30.98       32.56      2.30 o 
   9   4   1        1.09        1.69      0.83 o 
  -9   5   1       28.93       31.82      2.46 o 
  -8   5   1        0.62        0.00      0.59 o 
  -7   5   1        0.07        0.09      0.59 o 
  -6   5   1       11.04        5.39      5.44 o 
  -5   5   1        0.52        0.00      0.42 o 
  -4   5   1       16.02       13.62      1.30 o 
  -3   5   1        9.55       11.12      1.18 o 
  -2   5   1        1.41        3.26      0.74 o 
  -1   5   1        2.42        1.91      0.59 o 
   0   5   1       15.29       18.20      1.55 o 
   1   5   1       35.36       39.14      1.77 o 
   2   5   1      247.88      272.81      3.71 o 
   3   5   1        0.08        0.00      0.42 o 
   4   5   1        4.94        5.41      0.96 o 
   5   5   1        9.07       10.83      1.38 o 
   6   5   1      141.95      144.70      4.52 o 
   7   5   1      157.09      170.96      5.01 o 
   8   5   1        4.39        4.86      1.23 o 
   9   5   1        4.36        4.26      1.24 o 
  -8   6   1       53.50       57.35      4.20 o 
  -7   6   1       11.07       12.60      2.16 o 
  -6   6   1        7.70        8.70      1.72 o 
  -5   6   1        6.55        8.43      1.64 o 
  -4   6   1       32.74       30.58      2.44 o 
  -3   6   1       52.39       52.67      2.66 o 
  -2   6   1       84.89       83.51      2.91 o 
  -1   6   1        6.90        7.03      1.06 o 
   0   6   1       39.10       43.30      2.09 o 
   1   6   1       51.57       48.24      2.18 o 
   2   6   1       15.05       13.56      1.80 o 
   3   6   1        0.18        0.30      0.61 o 
   4   6   1        7.44        5.73      1.35 o 
   5   6   1        1.05        1.84      0.94 o 
   6   6   1       48.08       45.56      4.56 o 
   7   6   1       81.87       84.36      4.64 o 
   8   6   1        0.03        0.14      0.92 o 
  -7   7   1        6.96        8.71      2.04 o 
  -6   7   1       12.50       11.62      2.10 o 
  -5   7   1       14.04       13.12      2.11 o 
  -4   7   1        0.74        0.49      0.78 o 
  -3   7   1       11.23        9.34      1.70 o 
  -2   7   1       10.06       11.57      1.44 o 
  -1   7   1        8.07        8.72      1.27 o 
   0   7   1       74.13       80.71      2.71 o 
   1   7   1       55.42       56.97      3.38 o 
   2   7   1        0.79        0.67      0.75 o 
   3   7   1        0.20        0.06      0.72 o 
   4   7   1        0.09        0.87      0.77 o 
   5   7   1        7.12        5.63      1.99 o 
   6   7   1        3.85        3.23      1.30 o 
  -4   8   1       19.53       15.92      2.36 o 
  -3   8   1        1.98        2.50      1.23 o 
  -2   8   1        2.07        1.03      0.90 o 
  -1   8   1       32.63       36.94      2.48 o 
   0   8   1       79.55       85.90      3.63 o 
   1   8   1        9.70       11.71      2.04 o 
   2   8   1        0.31        0.23      0.83 o 
   3   8   1        0.84        1.54      1.11 o 
   4   8   1        4.08        7.24      1.81 o 
 -11   0   2        0.61        0.20      1.37 o 
 -10   0   2        7.65        5.17      2.12 o 
  -9   0   2        0.30        1.49      1.27 o 
  -8   0   2      766.00      738.81     16.02 o 
  -7   0   2        0.22        0.80      0.94 o 
  -6   0   2       13.18       10.89      2.05 o 
  -5   0   2       12.55       22.18      2.31 o 
  -4   0   2      109.08      101.36      4.33 o 
  -3   0   2     1706.01     1598.88     51.26 o 
  -2   0   2      175.20      141.55      4.14 o 
  -1   0   2     1117.91     1153.19      7.62 o 
   0   0   2       89.91       91.09      1.68 o 
   1   0   2     1023.76      988.85      6.66 o 
   2   0   2      917.46      857.70     20.46 o 
   3   0   2        0.17        0.77      0.40 o 
   4   0   2      501.56      559.70      6.35 o 
   5   0   2       98.06      119.08      3.26 o 
   6   0   2       14.91       18.66      1.52 o 
   7   0   2      169.70      168.14      7.32 o 
   8   0   2      301.55      251.35      9.60 o 
   9   0   2       23.65       26.36      3.72 o 
  10   0   2        5.64        1.42      1.53 o 
 -11   1   2        0.13        0.00      0.97 o 
 -10   1   2        9.23       13.78      2.25 o 
  -9   1   2        0.60        1.36      0.96 o 
  -8   1   2      135.93      139.15      4.97 o 
  -7   1   2        4.03        3.73      1.07 o 
  -6   1   2       66.40       73.00      3.13 o 
  -5   1   2       63.10       60.82      2.11 o 
  -4   1   2       69.58       56.96      1.88 o 
  -3   1   2      760.66      799.27      7.89 o 
  -2   1   2     1064.17     1066.65     17.30 o 
  -1   1   2     1725.95     1756.76     12.33 o 
   0   1   2      377.44      348.80      2.48 o 
   1   1   2       16.93       26.40      0.69 o 
   2   1   2        5.54        8.05      0.43 o 
   3   1   2      543.42      583.44      5.16 o 
   4   1   2       29.58       37.27      1.32 o 
   5   1   2      122.04      122.78      2.59 o 
   6   1   2        0.40        0.29      0.35 o 
   7   1   2        0.43        0.81      0.49 o 
   8   1   2        1.50        1.53      0.93 o 
   9   1   2        0.13        0.14      0.67 o 
  10   1   2        1.78        2.04      1.09 o 
 -11   2   2        0.00        0.00      0.85 o 
 -10   2   2        0.13        0.00      0.79 o 
  -9   2   2        0.00        0.12      0.80 o 
  -8   2   2      206.70      196.92      5.92 o 
  -7   2   2        2.22        2.84      0.99 o 
  -6   2   2      155.35      160.23      3.17 o 
  -5   2   2        3.78        1.66      0.47 o 
  -4   2   2       18.72       13.91      4.81 o 
  -3   2   2      147.43      178.36      2.56 o 
  -2   2   2       27.44       26.73      0.95 o 
  -1   2   2     2838.34     2940.39     71.92 o 
   0   2   2     1124.70     1134.98      9.63 o 
   1   2   2       94.53      107.91      1.77 o 
   2   2   2      103.02      126.68      2.10 o 
   3   2   2        6.07       13.15      0.83 o 
   4   2   2      455.87      451.96      4.76 o 
   5   2   2      205.03      193.89      3.40 o 
   6   2   2      109.46      108.33      2.77 o 
   7   2   2        2.83        2.71      0.79 o 
   8   2   2       48.91       43.91      2.35 o 
   9   2   2        2.01        1.22      0.73 o 
  10   2   2        1.10        0.42      0.90 o 
 -10   3   2        8.02        9.80      2.02 o 
  -9   3   2        0.04        0.01      0.79 o 
  -8   3   2       58.49       54.55      3.20 o 
  -7   3   2        0.76        0.55      0.50 o 
  -6   3   2       47.96       45.77      1.78 o 
  -5   3   2        0.07        0.27      0.37 o 
  -4   3   2        1.00        0.36      0.32 o 
  -3   3   2      284.29      357.74      4.43 o 
  -2   3   2      249.00      189.18     88.40 o 
   0   3   2       11.88       10.89      3.68 o 
   1   3   2      173.41      208.75      2.08 o 
   2   3   2      232.85      241.64      2.22 o 
   3   3   2        0.52        0.75      0.35 o 
   4   3   2       13.64       14.40      1.02 o 
   5   3   2       35.63       31.50      1.48 o 
   6   3   2       71.80       72.73      2.35 o 
   7   3   2       64.59       68.04      2.45 o 
   8   3   2       21.82       22.28      1.64 o 
   9   3   2        1.43        1.39      0.81 o 
  10   3   2        1.52        3.28      1.08 o 
 -10   4   2       25.25       27.23      2.39 o 
  -9   4   2        4.23        5.43      1.04 o 
  -8   4   2        0.08        0.00      0.61 o 
  -7   4   2        2.23        1.40      0.62 o 
  -6   4   2       74.31       76.13      2.33 o 
  -5   4   2        0.06        0.18      0.36 o 
  -4   4   2        0.10        0.22      0.35 o 
  -3   4   2       16.71       19.79      0.93 o 
  -2   4   2       64.59       60.87      1.44 o 
  -1   4   2      163.98      170.64      3.16 o 
   0   4   2       45.33       48.40      1.50 o 
   1   4   2      128.30      133.71      2.46 o 
   2   4   2       49.28       44.85     12.29 o 
   3   4   2        6.44        7.88      1.03 o 
   4   4   2        0.04        0.07      0.46 o 
   5   4   2        2.46        2.42      0.77 o 
   6   4   2      365.37      376.72      6.66 o 
   7   4   2       11.90       13.67      1.63 o 
   8   4   2        8.96        9.10      1.47 o 
   9   4   2        2.98        3.72      1.14 o 
  -9   5   2        0.00        0.38      0.68 o 
  -8   5   2        1.18        1.69      1.03 o 
  -7   5   2        8.59        9.70      1.80 o 
  -6   5   2        0.10        0.27      0.57 o 
  -5   5   2        1.03        0.28      0.50 o 
  -4   5   2       22.43       26.93      1.69 o 
  -3   5   2        1.03        1.72      0.52 o 
  -2   5   2        4.33        5.33      0.91 o 
  -1   5   2       20.37       23.35      1.54 o 
   0   5   2        1.32        1.97      0.50 o 
   1   5   2       10.36        8.89      0.84 o 
   2   5   2       31.76       30.49      1.70 o 
   3   5   2        3.37        4.48      0.92 o 
   4   5   2        1.67        1.51      0.70 o 
   5   5   2      144.23      150.92      4.24 o 
   6   5   2        0.72        0.08      0.63 o 
   7   5   2      130.27      132.69      4.43 o 
   8   5   2        5.03        6.27      1.35 o 
  -8   6   2        0.43        0.58      0.90 o 
  -7   6   2        3.52        3.00      1.22 o 
  -6   6   2        0.06        0.14      0.67 o 
  -5   6   2       13.42        9.97      1.38 o 
  -4   6   2        3.85        2.16      0.76 o 
  -3   6   2        0.51        0.27      0.48 o 
  -2   6   2       13.44       16.47      1.49 o 
  -1   6   2        2.49        1.85      0.68 o 
   0   6   2      236.04      243.84      6.30 o 
   1   6   2       25.34       26.65      2.24 o 
   2   6   2        8.04        7.99      1.50 o 
   3   6   2        0.11        0.36      0.62 o 
   4   6   2        3.45        2.59      1.01 o 
   5   6   2      133.97      133.19      5.41 o 
   6   6   2       44.27       43.47      3.29 o 
   7   6   2        2.32        3.71      1.38 o 
  -6   7   2        0.85        0.69      0.94 o 
  -5   7   2       49.27       45.80      3.29 o 
  -4   7   2       19.67       21.13      2.39 o 
  -3   7   2       10.17       10.36      1.44 o 
  -2   7   2       24.09       27.05      1.92 o 
  -1   7   2       31.20       36.29      1.88 o 
   0   7   2       60.90       65.44      3.66 o 
   1   7   2       29.56       28.69      2.60 o 
   2   7   2        1.11        0.36      0.70 o 
   3   7   2       11.63       10.58      1.95 o 
   4   7   2        9.28        9.04      1.87 o 
   5   7   2        3.37        1.00      0.93 o 
   6   7   2        9.37       10.74      2.20 o 
  -4   8   2       22.64       21.09      2.62 o 
  -3   8   2        6.91        6.03      1.58 o 
  -2   8   2        6.73        4.96      1.48 o 
  -1   8   2        8.77        8.76      1.50 o 
   0   8   2      110.57      114.02      4.22 o 
   1   8   2        1.14        0.40      0.88 o 
   2   8   2        0.24        0.08      0.87 o 
   3   8   2        1.09        0.93      0.92 o 
   4   8   2        6.95        7.73      1.88 o 
 -11   1   3        0.07        1.39      1.30 o 
 -10   1   3       17.24       18.76      2.56 o 
  -9   1   3      343.14      344.27     17.05 o 
  -8   1   3       72.82       83.10      4.02 o 
  -7   1   3       25.64       32.89      2.45 o 
  -6   1   3        2.00        3.29      0.95 o 
  -5   1   3       10.03        7.22      0.98 o 
  -4   1   3      835.10      833.20     11.93 o 
  -3   1   3        0.97        0.12      0.42 o 
  -2   1   3        3.21        3.50      1.30 o 
  -1   1   3        1.69        1.21      0.28 o 
   0   1   3       40.06       45.54      1.18 o 
   1   1   3      137.70      149.14      1.90 o 
   2   1   3       13.16       15.86      0.68 o 
   3   1   3      121.79      140.62      2.55 o 
   4   1   3        1.20        1.45      0.48 o 
   5   1   3       17.99       19.69      2.15 o 
   6   1   3        5.13        3.58      0.81 o 
   7   1   3       20.97       19.56      2.09 o 
   8   1   3       59.72       51.48      3.25 o 
   9   1   3        5.70        5.52      1.47 o 
  10   1   3        1.19        0.63      1.15 o 
 -10   2   3        5.61        5.42      1.65 o 
  -9   2   3        6.00        6.17      1.54 o 
  -8   2   3        1.04        1.06      0.88 o 
  -7   2   3        5.90        6.58      1.13 o 
  -6   2   3       18.27       19.53      1.54 o 
  -5   2   3       20.86       15.91      1.08 o 
  -4   2   3       41.12       54.04      1.64 o 
  -3   2   3        0.03        0.34      0.30 o 
  -2   2   3      604.52      456.25    141.64 o 
  -1   2   3       14.92       14.01      0.95 o 
   0   2   3        2.59        3.43      0.48 o 
   1   2   3      555.28      629.30      5.85 o 
   2   2   3       34.44       37.73      1.32 o 
   3   2   3      137.13      142.85      2.67 o 
   4   2   3        3.00        5.28      0.73 o 
   5   2   3       32.63       30.32      1.49 o 
   6   2   3      348.79      344.89      5.08 o 
   7   2   3       47.32       38.99      2.13 o 
   8   2   3       29.65       26.69      1.95 o 
   9   2   3        0.00        0.34      0.77 o 
  10   2   3        2.02        0.55      0.94 o 
 -10   3   3        3.09        3.88      1.49 o 
  -9   3   3        0.01        0.43      0.90 o 
  -8   3   3        0.09        0.35      0.78 o 
  -7   3   3       72.08       75.33      2.91 o 
  -6   3   3        2.36        1.71      0.57 o 
  -5   3   3        4.40        4.89      0.74 o 
  -4   3   3       16.21       12.51      0.95 o 
  -3   3   3       31.03       28.47      1.21 o 
  -2   3   3     1207.83     1204.15      8.40 o 
  -1   3   3       19.00       30.34      1.37 o 
   0   3   3       84.41       67.18      1.64 o 
   1   3   3      378.89      410.94      4.11 o 
   2   3   3       36.83       40.42      1.41 o 
   3   3   3      281.21      305.73      4.57 o 
   4   3   3      159.51      157.72      3.12 o 
   5   3   3       32.14       29.36      1.52 o 
   6   3   3      277.48      300.39      4.89 o 
   7   3   3        0.75        0.95      0.57 o 
   8   3   3        1.82        3.05      0.98 o 
   9   3   3        1.82        3.39      1.09 o 
  -9   4   3       11.79       12.18      2.28 o 
  -8   4   3        2.55        3.52      0.99 o 
  -7   4   3       58.83       60.21      2.28 o 
  -6   4   3        0.89        0.20      0.45 o 
  -5   4   3       11.69        7.04      1.50 o 
  -4   4   3        0.20        0.37      0.39 o 
  -3   4   3       10.48       12.80      0.95 o 
  -2   4   3      568.04      617.60     16.91 o 
  -1   4   3       74.85       49.61     31.17 o 
   0   4   3       33.91       38.49      1.44 o 
   1   4   3       44.07       35.38      1.33 o 
   2   4   3       29.72       24.71      1.54 o 
   3   4   3      141.54      142.62      3.69 o 
   4   4   3        6.16        6.03      1.05 o 
   5   4   3        0.06        0.00      0.49 o 
   6   4   3      130.91      129.06      4.07 o 
   7   4   3       27.00       29.05      2.21 o 
   8   4   3        2.92        3.43      1.08 o 
   9   4   3        0.35        0.08      0.96 o 
  -9   5   3        0.47        0.00      0.98 o 
  -8   5   3        1.56        1.03      1.21 o 
  -7   5   3        0.79        1.03      0.69 o 
  -6   5   3       48.56       46.31      2.42 o 
  -5   5   3        7.11        6.21      0.91 o 
  -4   5   3        1.97        1.60      0.56 o 
  -3   5   3        1.28        4.28      0.73 o 
  -2   5   3       59.70       69.14      2.13 o 
  -1   5   3      232.09      237.08      3.44 o 
   0   5   3       18.83       17.64      1.16 o 
   1   5   3       26.48       24.57      1.62 o 
   2   5   3        0.44        0.01      0.48 o 
   3   5   3        0.95        1.36      0.66 o 
   4   5   3       55.45       60.55      2.72 o 
   5   5   3       63.28       67.29      2.99 o 
   6   5   3        0.98        0.26      0.67 o 
   7   5   3        0.00        0.23      0.66 o 
   8   5   3        0.47        0.77      0.91 o 
  -7   6   3       24.36       22.68      3.77 o 
  -6   6   3       38.03       36.62      2.30 o 
  -5   6   3        1.27        0.75      0.64 o 
  -4   6   3        0.21        0.52      0.60 o 
  -3   6   3       15.04       13.44      1.44 o 
  -2   6   3       19.97       18.65      1.60 o 
  -1   6   3      286.63      296.24      4.80 o 
   0   6   3       36.28       34.15      2.57 o 
   1   6   3        1.46        1.68      0.90 o 
   2   6   3        2.51        1.52      0.87 o 
   3   6   3        2.40        2.06      1.03 o 
   4   6   3        9.72        8.21      2.05 o 
   5   6   3      150.23      157.25      6.02 o 
   6   6   3       24.94       22.75      2.17 o 
   7   6   3        1.53        0.60      0.85 o 
  -6   7   3        5.01        3.89      1.91 o 
  -5   7   3        3.63        1.22      0.97 o 
  -4   7   3        0.00        0.00      0.60 o 
  -3   7   3        8.00        5.92      1.18 o 
  -2   7   3        0.01        0.94      0.84 o 
  -1   7   3      109.87      112.10      3.91 o 
   0   7   3       47.39       47.27      4.17 o 
   1   7   3        1.77        1.19      0.91 o 
   2   7   3        0.69        0.00      0.68 o 
   3   7   3        0.03        0.09      0.73 o 
   4   7   3       68.92       70.48      5.09 o 
   5   7   3       39.45       36.18      3.34 o 
  -3   8   3       13.84       17.97      2.43 o 
  -2   8   3        0.16        0.15      0.74 o 
  -1   8   3        8.54        7.66      1.47 o 
   0   8   3        6.88        7.88      1.48 o 
   1   8   3        1.45        2.52      1.27 o 
   2   8   3        0.70        0.77      0.98 o 
 -10   0   4       37.19       38.68      4.63 o 
  -9   0   4      228.60      239.09     10.42 o 
  -8   0   4       51.16       56.56      4.90 o 
  -7   0   4       24.69       23.25      3.32 o 
  -6   0   4        0.33        0.13      0.76 o 
  -5   0   4      221.78      254.87      8.48 o 
  -4   0   4      261.48      284.95      9.98 o 
  -3   0   4      365.74      406.35      6.70 o 
  -2   0   4       29.39       35.81      1.97 o 
  -1   0   4      229.53      230.50      4.63 o 
   0   0   4      888.77      985.67      9.30 o 
   1   0   4       85.26       92.31      2.83 o 
   2   0   4       27.52       25.41      1.56 o 
   3   0   4      118.58      120.55      3.51 o 
   4   0   4       27.95       27.43      1.74 o 
   5   0   4      518.37      503.60     12.32 o 
   6   0   4        0.01        0.25      0.90 o 
   7   0   4       21.26       23.89      3.39 o 
   8   0   4       16.20       19.32      3.38 o 
   9   0   4        4.19        4.58      2.07 o 
 -10   1   4       16.14       17.64      2.60 o 
  -9   1   4       28.18       36.97      3.09 o 
  -8   1   4        7.35       10.24      1.89 o 
  -7   1   4       11.58       15.71      1.98 o 
  -6   1   4       20.60       23.43      1.74 o 
  -5   1   4       29.30       25.43      2.75 o 
  -4   1   4        6.09        6.63      0.96 o 
  -3   1   4       68.76       59.98      2.18 o 
  -2   1   4        2.17        1.99      0.36 o 
  -1   1   4      113.20      116.07      1.82 o 
   0   1   4      157.97      178.95      2.32 o 
   1   1   4       67.02       69.86      1.51 o 
   2   1   4       83.71       85.95      1.70 o 
   3   1   4       48.76       27.41     10.23 o 
   4   1   4       11.61       13.69      1.22 o 
   5   1   4      292.76      289.09      5.08 o 
   6   1   4        7.44        8.85      1.55 o 
   7   1   4      120.98      124.70      4.91 o 
   8   1   4        1.16        1.56      1.00 o 
   9   1   4        2.82        1.44      1.06 o 
 -10   2   4        2.46        2.38      1.29 o 
  -9   2   4       64.45       64.18      3.92 o 
  -8   2   4        5.84        3.40      1.26 o 
  -7   2   4        5.33        4.38      0.99 o 
  -6   2   4        0.51        0.64      0.56 o 
  -5   2   4        0.07        0.00      0.43 o 
  -4   2   4      147.14      155.89      4.06 o 
  -3   2   4        5.43        5.78      0.89 o 
  -2   2   4       66.33       74.45      2.34 o 
  -1   2   4       44.96       47.34      1.16 o 
   0   2   4      445.60      463.84      4.56 o 
   1   2   4       28.93       24.05      1.13 o 
   2   2   4       16.17       20.75      1.11 o 
   3   2   4        1.46        2.23      0.56 o 
   4   2   4       19.66       21.18      1.30 o 
   5   2   4      417.46      421.38      5.55 o 
   6   2   4        3.93        2.66      0.81 o 
   7   2   4       20.46       14.45      2.02 o 
   8   2   4        0.11        0.18      0.81 o 
   9   2   4        2.31        2.26      1.23 o 
 -10   3   4       22.60       22.14      2.81 o 
  -9   3   4       11.91       11.79      2.07 o 
  -8   3   4        6.72        7.97      1.38 o 
  -7   3   4        4.19        4.05      1.00 o 
  -6   3   4        3.25        2.42      0.80 o 
  -5   3   4       14.09       15.37      1.45 o 
  -4   3   4        6.57        5.91      0.95 o 
  -3   3   4      151.77      158.77      4.62 o 
  -2   3   4        0.00        0.32      0.57 o 
  -1   3   4      116.47      102.15      2.29 o 
   0   3   4        0.13        1.26      0.43 o 
   1   3   4        0.81        0.77      0.37 o 
   2   3   4      118.29      128.72      2.72 o 
   3   3   4        3.26        2.66      0.60 o 
   4   3   4       45.41       48.01      1.93 o 
   5   3   4      113.15      120.23      3.09 o 
   6   3   4        1.98        1.34      0.62 o 
   7   3   4       52.95       46.44      2.21 o 
   8   3   4        0.19        0.00      1.24 o 
   9   3   4        0.03        1.63      1.81 o 
  -9   4   4        0.39        0.08      0.73 o 
  -8   4   4        1.49        1.20      0.79 o 
  -7   4   4       39.43       45.27      3.03 o 
  -6   4   4        6.57        3.67      0.95 o 
  -5   4   4        1.98        2.09      0.77 o 
  -4   4   4        1.85        2.28      0.71 o 
  -3   4   4       71.28       70.24      3.26 o 
  -2   4   4      523.71      512.04      8.43 o 
  -1   4   4        1.42        0.92      0.47 o 
   0   4   4        7.68        7.49      1.04 o 
   1   4   4        2.68        1.99      0.67 o 
   2   4   4       33.51       32.73      1.86 o 
   3   4   4       41.66       38.83      2.09 o 
   4   4   4       12.86       12.59      1.47 o 
   5   4   4       14.30       14.71      1.63 o 
   6   4   4        6.27        5.29      1.20 o 
   7   4   4       12.03       13.10      1.76 o 
   8   4   4        0.23        0.87      0.84 o 
  -8   5   4       29.93       27.45      3.95 o 
  -7   5   4        0.15        0.56      0.89 o 
  -6   5   4       21.76       18.80      3.15 o 
  -5   5   4        0.92        0.57      0.77 o 
  -4   5   4        0.80        0.90      0.75 o 
  -3   5   4      309.45      311.75      6.96 o 
  -2   5   4       53.59       62.21      3.19 o 
  -1   5   4      198.30      200.77      3.78 o 
   0   5   4       26.07       25.65      1.73 o 
   1   5   4        1.05        1.26      0.60 o 
   2   5   4       47.79       46.79      2.78 o 
   3   5   4       36.42       34.71      2.11 o 
   4   5   4        0.46        0.00      0.52 o 
   5   5   4       10.47       11.06      1.58 o 
   6   5   4        0.02        0.00      0.57 o 
   7   5   4        0.13        0.02      0.74 o 
  -7   6   4       12.35       11.51      2.10 o 
  -6   6   4        2.06        0.86      0.95 o 
  -5   6   4        1.49        1.74      1.01 o 
  -4   6   4        3.97        5.01      1.37 o 
  -3   6   4       17.43       15.48      1.99 o 
  -2   6   4      125.16      127.03      7.28 o 
  -1   6   4       34.83       33.34      2.62 o 
   0   6   4        9.15        6.88      1.53 o 
   1   6   4        1.32        1.29      0.89 o 
   2   6   4        4.25        3.37      1.18 o 
   3   6   4       37.64       37.86      2.33 o 
   4   6   4       39.41       37.88      2.42 o 
   5   6   4        2.63        2.43      0.94 o 
   6   6   4        3.83        5.13      1.33 o 
  -5   7   4        5.27        4.92      1.47 o 
  -4   7   4        2.89        2.60      1.18 o 
  -3   7   4        2.06        2.13      1.63 o 
  -2   7   4        3.70        1.65      1.01 o 
  -1   7   4        0.32        0.71      0.87 o 
   0   7   4        0.00        0.25      0.82 o 
   1   7   4        5.67        5.68      1.52 o 
   2   7   4        2.67        2.52      1.15 o 
   3   7   4        4.23        2.92      1.28 o 
   4   7   4       40.38       44.68      4.14 o 
  -1   8   4       19.56       16.47      2.53 o 
   0   8   4        3.55        2.62      1.32 o 
 -10   1   5       30.14       28.22      3.23 o 
  -9   1   5        0.79        0.52      1.00 o 
  -8   1   5        2.64        2.89      1.22 o 
  -7   1   5        0.23        0.61      0.77 o 
  -6   1   5        0.45        1.58      0.72 o 
  -5   1   5      122.96      117.70      3.61 o 
  -4   1   5       18.66       14.02      1.71 o 
  -3   1   5        8.28        5.55      0.82 o 
  -2   1   5       41.92       39.64      1.62 o 
  -1   1   5      169.24      177.38      3.24 o 
   0   1   5      196.37      226.04      2.87 o 
   1   1   5        3.16        5.43      0.59 o 
   2   1   5       11.60       12.26      1.19 o 
   3   1   5       46.16       46.23      2.65 o 
   4   1   5      496.02      509.24      6.92 o 
   5   1   5      178.59      181.58      5.64 o 
   6   1   5       40.69       41.94      2.97 o 
   7   1   5        1.51        1.45      0.98 o 
   8   1   5        0.62        0.28      0.83 o 
  -9   2   5        0.01        0.00      0.92 o 
  -8   2   5        4.40        8.54      2.58 o 
  -7   2   5        1.45        0.69      0.69 o 
  -6   2   5       17.89       19.07      1.74 o 
  -5   2   5       64.44       69.10      2.81 o 
  -4   2   5       18.93       19.15      1.59 o 
  -3   2   5       15.86       15.40      1.56 o 
  -2   2   5       61.71       58.84      2.33 o 
  -1   2   5       13.65       12.71      0.94 o 
   0   2   5        0.49        0.56      0.40 o 
   1   2   5       19.54       15.90      1.07 o 
   2   2   5       29.14       32.07      1.48 o 
   3   2   5        1.75        1.65      0.56 o 
   4   2   5       12.79       11.86      1.15 o 
   5   2   5       69.73       72.58      2.87 o 
   6   2   5       76.18       81.46      4.04 o 
   7   2   5        0.01        0.00      0.77 o 
   8   2   5        0.00        0.39      0.77 o 
  -9   3   5        3.22        1.72      1.21 o 
  -8   3   5        1.31        2.11      0.95 o 
  -7   3   5       34.84       34.50      2.25 o 
  -6   3   5        0.82        2.11      0.87 o 
  -5   3   5       56.05       54.60      2.55 o 
  -4   3   5       38.31       36.60      2.06 o 
  -3   3   5       71.57       73.89      3.48 o 
  -2   3   5      184.78      185.68      4.59 o 
  -1   3   5        0.53        0.34      0.37 o 
   0   3   5       33.79       34.90      1.50 o 
   1   3   5        2.99        4.07      0.70 o 
   2   3   5       30.04       27.97      1.44 o 
   3   3   5        9.89        8.34      0.98 o 
   4   3   5        0.52        0.26      0.47 o 
   5   3   5        0.17        0.76      0.59 o 
   6   3   5       39.70       40.01      2.44 o 
   7   3   5       12.84       15.49      3.41 o 
   8   3   5       11.52       12.56      3.35 o 
  -8   4   5        1.13        0.05      0.76 o 
  -7   4   5       37.65       38.26      3.16 o 
  -6   4   5        1.24        1.29      0.77 o 
  -5   4   5        2.59        1.91      1.00 o 
  -4   4   5       67.24       66.10      5.13 o 
  -3   4   5        5.95        4.49      1.22 o 
  -2   4   5      411.91      411.82      6.36 o 
  -1   4   5       42.38       39.03      2.03 o 
   0   4   5        1.29        0.82      0.53 o 
   1   4   5       38.27       33.28      1.94 o 
   2   4   5        1.06        1.48      0.67 o 
   3   4   5      129.61      118.74      3.77 o 
   4   4   5       37.53       35.36      2.58 o 
   5   4   5        9.84       10.02      1.50 o 
   6   4   5       22.43       24.06      2.25 o 
   7   4   5        0.75        0.39      0.83 o 
  -7   5   5        3.31        0.58      0.99 o 
  -6   5   5        1.58        0.16      0.86 o 
  -5   5   5        5.40        5.20      1.42 o 
  -4   5   5       10.19        8.37      1.66 o 
  -3   5   5      210.14      204.77      6.16 o 
  -2   5   5       22.87       23.93      1.82 o 
  -1   5   5       15.51       12.76      1.44 o 
   0   5   5        6.05        3.61      1.02 o 
   1   5   5       19.88       22.04      1.80 o 
   2   5   5       88.80       83.08      3.26 o 
   3   5   5        0.64        2.55      0.87 o 
   4   5   5        5.94        3.99      1.07 o 
   5   5   5        0.03        0.19      0.71 o 
   6   5   5        1.37        0.98      0.90 o 
  -6   6   5        1.13        0.26      1.37 o 
  -5   6   5        0.39        0.94      0.91 o 
  -4   6   5        0.29        0.42      0.81 o 
  -3   6   5       71.59       70.68      3.90 o 
  -2   6   5       48.63       49.72      3.30 o 
  -1   6   5        2.27        0.53      0.83 o 
   0   6   5        2.52        2.98      1.14 o 
   1   6   5        0.02        0.02      0.54 o 
   2   6   5        5.71        5.94      1.19 o 
   3   6   5       22.01       19.41      1.97 o 
   4   6   5        6.23        5.69      1.32 o 
   5   6   5        0.09        0.00      0.72 o 
  -3   7   5        5.49        4.15      1.45 o 
  -2   7   5        0.53        1.37      1.16 o 
  -1   7   5        0.80        0.00      0.82 o 
   0   7   5        1.65        2.67      1.22 o 
   1   7   5        1.23        0.11      0.85 o 
   2   7   5        0.03        0.00      0.85 o 
  -9   0   6        0.06        0.00      1.41 o 
  -8   0   6       10.56       11.24      2.86 o 
  -7   0   6        0.26        1.43      1.45 o 
  -6   0   6        1.41        2.41      1.50 o 
  -5   0   6       21.86       23.06      2.70 o 
  -4   0   6        0.42        0.27      0.82 o 
  -3   0   6       26.12       25.30      2.10 o 
  -2   0   6        0.30        0.00      0.53 o 
  -1   0   6      311.60      327.69      6.84 o 
   0   0   6       31.44       33.92      2.25 o 
   1   0   6        0.83        0.14      0.60 o 
   2   0   6       27.96       26.90      2.03 o 
   3   0   6       84.54       86.47      5.52 o 
   4   0   6      891.04      921.03     18.41 o 
   5   0   6      110.49      112.60      6.80 o 
   6   0   6       13.12       10.91      2.77 o 
   7   0   6        1.07        2.00      1.58 o 
  -9   1   6        0.21        0.00      0.98 o 
  -8   1   6        2.63        2.99      1.30 o 
  -7   1   6        5.47        7.66      1.71 o 
  -6   1   6       10.09        9.44      1.46 o 
  -5   1   6        0.04        0.00      0.52 o 
  -4   1   6        0.03        0.02      0.48 o 
  -3   1   6       89.24       93.30      2.77 o 
  -2   1   6        3.33        2.88      0.68 o 
  -1   1   6       88.30       94.60      2.64 o 
   0   1   6        2.76        1.89      0.60 o 
   1   1   6       21.38       19.34      1.57 o 
   2   1   6       21.81       20.38      1.59 o 
   3   1   6        1.14        0.99      0.64 o 
   4   1   6       27.16       29.88      2.48 o 
   5   1   6        1.79        0.86      0.86 o 
   6   1   6        8.01       10.01      1.91 o 
   7   1   6        2.36        3.10      1.22 o 
  -9   2   6       14.07       16.44      3.61 o 
  -8   2   6       35.69       38.10      6.34 o 
  -7   2   6        0.78        1.04      0.79 o 
  -6   2   6       29.39       26.61      2.14 o 
  -5   2   6        0.70        1.50      0.72 o 
  -4   2   6       22.87       23.12      1.83 o 
  -3   2   6      237.52      235.88     10.86 o 
  -2   2   6        0.55        0.35      0.55 o 
  -1   2   6       12.58       17.58      1.55 o 
   0   2   6        1.33        0.69      0.53 o 
   1   2   6        0.59        1.32      0.63 o 
   2   2   6       60.38       56.99      2.51 o 
   3   2   6        0.74        1.15      0.64 o 
   4   2   6      107.57      106.95      4.27 o 
   5   2   6        1.52        1.08      0.94 o 
   6   2   6        6.29        7.23      1.82 o 
   7   2   6        6.08        6.82      1.68 o 
  -8   3   6       14.18       10.49      2.37 o 
  -7   3   6        0.15        0.00      0.72 o 
  -6   3   6       26.50       27.93      2.19 o 
  -5   3   6        8.69        9.12      1.41 o 
  -4   3   6        4.12        3.32      0.94 o 
  -3   3   6      236.30      243.71      6.74 o 
  -2   3   6        2.36        1.49      0.68 o 
  -1   3   6       45.95       45.65      2.27 o 
   0   3   6        1.10        1.47      0.64 o 
   1   3   6        0.31        0.53      0.52 o 
   2   3   6       45.37       38.53      2.13 o 
   3   3   6       25.15       26.50      1.89 o 
   4   3   6        5.81        5.97      1.16 o 
   5   3   6        0.31        1.25      0.78 o 
   6   3   6        1.01        0.24      1.41 o 
   7   3   6        5.29        4.34      2.24 o 
  -7   4   6        0.07        0.06      0.89 o 
  -6   4   6       10.08        9.29      1.94 o 
  -5   4   6        0.38        0.97      1.00 o 
  -4   4   6        0.81        0.00      0.66 o 
  -3   4   6      102.29      105.83      4.65 o 
  -2   4   6        1.39        0.52      0.75 o 
  -1   4   6        0.26        0.00      0.61 o 
   0   4   6        1.07        1.04      0.91 o 
   1   4   6       18.75       18.85      2.23 o 
   2   4   6       37.22       33.29      2.12 o 
   3   4   6        5.04        4.52      1.07 o 
   4   4   6        2.88        2.64      0.94 o 
   5   4   6        0.00        0.00      0.64 o 
   6   4   6       39.16       40.61      2.71 o 
  -6   5   6        8.39        8.11      1.86 o 
  -5   5   6        5.93        9.58      1.95 o 
  -4   5   6       21.58       20.59      2.51 o 
  -3   5   6        6.62        6.12      1.60 o 
  -2   5   6        6.43        4.14      1.35 o 
  -1   5   6        0.40        1.15      1.04 o 
   0   5   6        1.81        1.87      1.02 o 
   1   5   6        9.70        9.19      1.77 o 
   2   5   6       23.36       20.15      1.91 o 
   3   5   6        1.53        1.84      0.88 o 
   4   5   6        0.08        1.38      0.85 o 
   5   5   6       19.31       26.10      2.39 o 
  -4   6   6       58.31       54.19      5.51 o 
  -3   6   6        5.13        3.73      1.97 o 
  -2   6   6        4.96        2.75      1.79 o 
  -1   6   6        9.20        8.76      1.83 o 
   0   6   6        0.93        0.51      0.78 o 
   1   6   6       16.99       12.27      2.08 o 
   2   6   6        1.02        1.68      0.88 o 
   3   6   6        0.46        0.00      0.68 o 
  -8   1   7        7.01        7.78      1.81 o 
  -7   1   7        0.46        0.05      0.72 o 
  -6   1   7        3.94        3.58      1.06 o 
  -5   1   7       18.95       19.40      1.96 o 
  -4   1   7      164.05      166.23      4.75 o 
  -3   1   7       28.94       37.73      1.96 o 
  -2   1   7        1.71        0.63      0.53 o 
  -1   1   7        0.72        0.53      0.49 o 
   0   1   7        1.14        0.93      0.62 o 
   1   1   7       18.34       17.12      1.66 o 
   2   1   7        1.06        1.67      0.72 o 
   3   1   7      148.76      151.46      7.29 o 
   4   1   7        2.48        2.09      1.10 o 
   5   1   7        8.19        7.87      1.74 o 
   6   1   7        0.79        1.43      1.13 o 
  -7   2   7        0.01        0.00      0.73 o 
  -6   2   7        8.73        8.24      1.47 o 
  -5   2   7        0.76        0.63      0.75 o 
  -4   2   7       71.07       82.58      3.50 o 
  -3   2   7       74.05       80.86      3.30 o 
  -2   2   7      137.59      139.75      4.56 o 
  -1   2   7        3.70        3.33      0.92 o 
   0   2   7        9.27        7.00      1.23 o 
   1   2   7       47.41       46.90      2.48 o 
   2   2   7        5.25        2.99      0.92 o 
   3   2   7      257.08      266.52      7.57 o 
   4   2   7        0.20        0.00      0.71 o 
   5   2   7       24.02       25.73      3.76 o 
   6   2   7        3.21        4.08      1.49 o 
  -7   3   7        5.43        4.44      1.29 o 
  -6   3   7        6.53        5.33      1.26 o 
  -5   3   7        9.96       10.44      2.00 o 
  -4   3   7       41.18       41.89      2.77 o 
  -3   3   7        9.98        9.78      2.19 o 
  -2   3   7        6.78        8.99      1.40 o 
  -1   3   7        9.52        9.21      1.35 o 
   0   3   7        3.11        4.02      1.01 o 
   1   3   7       42.44       34.28      2.76 o 
   2   3   7        0.04        0.11      0.76 o 
   3   3   7       23.13       28.94      2.78 o 
   4   3   7        0.00        0.00      0.74 o 
   5   3   7        0.80        2.61      1.76 o 
  -6   4   7        1.96        2.41      1.31 o 
  -5   4   7       29.62       31.07      5.91 o 
  -4   4   7        0.31        0.50      0.91 o 
  -3   4   7        4.56        6.77      1.71 o 
  -2   4   7        5.65        5.33      1.60 o 
  -1   4   7        1.54        2.68      1.14 o 
   0   4   7        5.12        5.72      1.74 o 
   1   4   7        0.18        0.02      0.93 o 
   2   4   7        4.98        3.39      2.01 o 
   3   4   7       14.90       14.06      2.26 o 
   4   4   7        0.26        0.00      0.79 o 
  -4   5   7        4.28        3.75      1.41 o 
  -3   5   7        0.01        1.21      1.10 o 
  -2   5   7        6.81        6.99      2.10 o 
  -1   5   7        0.40        1.03      0.98 o 
   0   5   7        1.19        0.06      0.78 o 
   1   5   7        0.25        0.60      0.88 o 
   2   5   7        2.50        1.04      1.04 o 
  -6   0   8       12.10       14.21      3.44 o 
  -5   0   8       36.87       33.37      3.22 o 
  -4   0   8      300.24      338.09      8.79 o 
  -3   0   8       27.93       34.04      2.85 o 
  -2   0   8       11.87        9.37      1.79 o 
  -1   0   8        6.24        4.81      1.38 o 
   0   0   8        8.71       11.01      2.78 o 
   1   0   8       73.07       73.52      5.81 o 
   2   0   8       13.64       16.75      3.39 o 
   3   0   8        9.92       10.93      2.98 o 
   4   0   8        0.05        0.00      1.28 o 
  -6   1   8        0.59        0.00      0.76 o 
  -5   1   8        1.28        1.62      0.94 o 
  -4   1   8       14.34       14.75      2.70 o 
  -3   1   8        9.39       10.35      1.36 o 
  -2   1   8        1.12        1.09      0.67 o 
  -1   1   8        2.32        2.59      0.89 o 
   0   1   8       10.22       11.81      1.60 o 
   1   1   8        8.82        7.43      1.68 o 
   2   1   8       55.04       58.17      3.75 o 
   3   1   8        8.88       10.27      2.03 o 
   4   1   8        6.97        5.94      1.72 o 
  -6   2   8        0.24        0.59      0.85 o 
  -5   2   8        9.56        8.65      1.57 o 
  -4   2   8       55.25       56.72      3.09 o 
  -3   2   8        0.40        0.66      0.77 o 
  -2   2   8       11.29       12.83      1.71 o 
  -1   2   8        4.87        6.57      1.30 o 
   0   2   8        7.84        5.99      1.23 o 
   1   2   8        6.60        4.87      1.15 o 
   2   2   8        9.72        8.09      1.87 o 
   3   2   8       29.11       31.58      3.07 o 
   4   2   8       38.17       40.88      3.37 o 
  -5   3   8        0.60        1.22      1.08 o 
  -4   3   8        3.66        4.12      1.71 o 
  -3   3   8        4.14        3.12      1.36 o 
  -2   3   8        3.25        2.43      1.52 o 
  -1   3   8        0.01        0.20      0.89 o 
   0   3   8        0.02        0.43      0.87 o 
   1   3   8       18.74       14.38      2.26 o 
   2   3   8       49.44       53.06      3.68 o 
   3   3   8       24.26       29.78      4.51 o 
  -3   4   8        4.78        3.09      1.39 o 
  -2   4   8       19.77       17.31      2.59 o 
  -1   4   8        0.30        0.00      0.89 o 
   0   4   8        0.01        0.41      0.91 o 
   1   4   8        1.27        0.25      0.98 o 
  -3   1   9        8.61        6.22      1.38 o 
  -2   1   9        0.66        0.58      0.75 o 
  -1   1   9        0.75        0.63      0.79 o 
   0   1   9       64.15       70.87      4.32 o 
                                                 
